# Supplementary material for: WC/C Composite as an Efficient Photothermal Material for Solar-Driven Seawater Evaporation
Source: Nanomaterials (Basel). 2026 Jun 13;16(12):738. doi: 10.3390/nano16120738 (PMC13306074; doi:10.3390/nano16120738)
Supplement: Supplementary file 1 [file nanomaterials-16-00738-s001.zip]

Archive with 1 entries (1 files):
- nanomaterials-4361178-supplementary.pdf
